# Supplementary material for: In vitro and in silico evaluation of the design of nano-phyto-drug candidate for oral use against Staphylococcus aureus
Source: PeerJ. 2023 Jun 8;11:e15523. doi: 10.7717/peerj.15523 (PMC10257901; doi:10.7717/peerj.15523)
Supplement: Supplemental Information 1 [file peerj-11-15523-s001.zip]

Archive with 5 entries (5 files):
- raw data file of revision file/Raw Data File 1- Calibration curve.xlsx
- raw data file of revision file/Raw Data File 2- In Vitro Release.xlsx
- raw data file of revision file/Raw Data File 3- AMES.xlsx
- raw data file of revision file/Raw Data File 4- Cytotoxicity.xlsx
- raw data file of revision file/RAW DATA File 5-MIC assay.xlsx
