# Supplementary material for: In vitro and in silico evaluation of the design of nano-phyto-drug candidate for oral use against Staphylococcus aureus
Source: PeerJ. 2023 Jun 8;11:e15523. doi: 10.7717/peerj.15523 (PMC10257901; doi:10.7717/peerj.15523)
Supplement: Supplemental Information 1 [file peerj-11-15523-s001.zip › raw data file of revision file/Raw Data File 1- Calibration curve.xlsx]

## Sheet: calibration curve
		Concentration (µg/mL)	absorbance 1	absorbance 2	absorbance 3	Mean
		250	0.838	0.845	0.834	0.839
		125	0.403	0.409	0.4	0.404
		62.5	0.194	0.2	0.186	0.193333
		31.25	0.108	0.111	0.105	0.108
		15.625	0.054	0.07	0.035	0.053
		7.8125	0.026	0.045	0.001	0.024
		0	0	0	0	0
		Concentration (µg/mL)	Mean
		250	0.839
		125	0.404
		62.5	0.193333
		31.25	0.108
		15.625	0.053
		7.8125	0.024
		0	0
