# Supplementary material for: In vitro and in silico evaluation of the design of nano-phyto-drug candidate for oral use against Staphylococcus aureus
Source: PeerJ. 2023 Jun 8;11:e15523. doi: 10.7717/peerj.15523 (PMC10257901; doi:10.7717/peerj.15523)
Supplement: Supplemental Information 1 [file peerj-11-15523-s001.zip › raw data file of revision file/Raw Data File 2- In Vitro Release.xlsx]

## Sheet: Release amount (%)
	Time (h)	absorbance	y=0.0033x	100*	%release		Time (h)	%release
	0	0	0	0	0		0	0
	0.5	0.005	1.51515	151.515	20.202		0.5	20.202
	1	0.006	1.81818	181.818	24.2424		1	24.2424
	2	0.008	2.42424	242.424	32.3232		2	32.3232
	3	0.009	2.72727	272.727	36.3636		3	36.3636
	4	0.011	3.33333	333.333	44.4444		4	44.4444
	5	0.0125	3.78788	378.788	50.5051		5	50.5051
	6	0.0131	3.9697	396.97	52.9293		6	52.9293
	7	0.0136	4.12121	412.121	54.9495		7	54.9495
	8	0.014	4.24242	424.242	56.5657		8	56.5657
	9	0.0144	4.36364	436.364	58.1818		9	58.1818
	24	0.0159	4.81818	481.818	64.2424		24	64.2424
	48	0.0178	5.39394	539.394	71.9192		48	71.9192
	72	0.02	6.06061	606.061	80.8081		72	80.8081
	96	0.022	6.66667	666.667	88.8889		96	88.8889
	120	0.0235	7.12121	712.121	94.9495		120	94.9495
	144	0.0246	7.45455	745.455	99.3939		144	99.3939
