# Supplementary material for: In vitro and in silico evaluation of the design of nano-phyto-drug candidate for oral use against Staphylococcus aureus
Source: PeerJ. 2023 Jun 8;11:e15523. doi: 10.7717/peerj.15523 (PMC10257901; doi:10.7717/peerj.15523)
Supplement: Supplemental Information 1 [file peerj-11-15523-s001.zip › raw data file of revision file/Raw Data File 3- AMES.xlsx]

## Sheet: TA98
	Descriptives
	AMES
Groups	Concentration (mg/plate)	N	Mean	Std. Deviation	Std. Error	95% Confidence Interval for Mean		Minimum	Maximum
						Lower Bound	Upper Bound
NC	0	3	50.3333	6.4291	3.71184	34.3626	66.3041	43	55
A1	OAE-PLGA-NP 0.25	3	59.3333	4.04145	2.33333	49.2938	69.3729	55	63
A2	OAE-PLGA-NP 0.5	3	58.6667	7.57188	4.37163	39.8571	77.4763	50	64
A3	OAE-PLGA-NP 1	3	64.6667	4.50925	2.60342	53.4651	75.8683	60	69
B1	Free OAE 0.18	3	72.6667	7.76745	4.48454	53.3712	91.9621	64	79
B2	Free OAE 0.37	3	103	5.56776	3.21455	89.1689	116.831	98	109
B3	Free OAE 0.75	3	116.333	13.3167	7.68838	83.2529	149.414	101	125
	Total	21	75	24.4786	5.34166	63.8575	86.1425	43	125
			Groups	Mean	Std. Deviation
			NC	50.3333	6.4291
			A1	59.3333	4.04145
			A2	58.6667	7.57188
			A3	64.6667	4.50925
			B1	72.6667	7.76745
			B2	103	5.56776
			B3	116.333	13.3167

## Sheet: TA100
		Descriptives
		AMES
	Groups	Concentration (mg/plate)	N	Mean	Std. Deviation	Std. Error	95% Confidence Interval for Mean		Minimum	Maximum
							Lower Bound	Upper Bound
	NC	0	3	95.3333	26.6521	15.3876	29.1259	161.541	65	115
	A1	OAE-PLGA-NP 0.25	3	115	20	11.547	65.3172	164.683	95	135
	A2	OAE-PLGA-NP 0.5	3	102.333	15.3731	8.87568	64.1443	140.522	92	120
	A3	OAE-PLGA-NP 1	3	107.667	9.07377	5.23874	85.1262	130.207	98	116
	B1	Free OAE 0.18	3	120.667	9.0185	5.20683	98.2635	143.07	112	130
	B2	Free OAE 0.37	3	197.333	24.1109	13.9204	137.439	257.228	172	220
	B3	Free OAE 0.75	3	211	8.544	4.93288	189.776	232.224	203	220
		Total	21	135.619	47.5841	10.3837	113.959	157.279	65	220
					Groups	Mean	Std. Deviation
					NC	95.3333	26.6521
					A1	115	20
					A2	102.333	15.3731
					A3	107.667	9.07377
					B1	120.667	9.0185
					B2	197.333	24.1109
					B3	211	8.544
