# Supplementary material for: In vitro and in silico evaluation of the design of nano-phyto-drug candidate for oral use against Staphylococcus aureus
Source: PeerJ. 2023 Jun 8;11:e15523. doi: 10.7717/peerj.15523 (PMC10257901; doi:10.7717/peerj.15523)
Supplement: Supplemental Information 1 [file peerj-11-15523-s001.zip › raw data file of revision file/Raw Data File 4- Cytotoxicity.xlsx]

## Sheet: Cytotoxicity of OAE
	Descriptives
	OAE
	Concentration (mg/mL)	N	Mean	Std. Deviation	Std. Error	95% Confidence Interval for Mean		Minimum	Maximum
						Lower Bound	Upper Bound
	0	3	100	3.47273	2.00498	91.3733	108.627	96.0224	102.429
	0.09	3	104.378	3.64924	2.10689	95.3128	113.443	100.267	107.234
	0.18	3	92.6054	8.55841	4.9412	71.3452	113.866	83.3689	100.267
	0.37	3	88.3342	6.38879	3.68857	72.4636	104.205	83.3689	95.5419
	0.56	3	90.0694	7.39971	4.27222	71.6875	108.451	81.527	94.5008
	0.75	3	67.7256	8.48918	4.90123	46.6373	88.8139	62.5467	77.5227
	1.5	3	53.3636	0.928208	0.535901	51.0578	55.6694	52.3759	54.2178
	Total	21	85.2109	18.0508	3.939	76.9943	93.4275	52.3759	107.234
		Concentration (mg/mL)	Mean	Std. Deviation
		0	100	3.47273
		0.09	104.378	3.64924
		0.18	92.6054	8.55841
		0.37	88.3342	6.38879
		0.56	90.0694	7.39971
		0.75	67.7256	8.48918
		1.5	53.3636	0.928208

## Sheet: Cytotoxicity of OAE-PLGA NPs 
		Descriptives
		Concentration (mg/mL)	N	Mean	Std. Deviation	Std. Error	95% Confidence Interval for Mean		Minimum	Maximum
							Lower Bound	Upper Bound
		0	3	100	3.47273	2.00498	91.3733	108.627	96.0224	102.429
		0.125	3	103.764	2.28536	1.31945	98.0869	109.441	101.548	106.113
		0.25	3	100.507	5.33696	3.08129	87.2495	113.765	94.9813	105.633
		0.5	3	97.7309	3.16751	1.82876	89.8624	105.599	94.1805	100.267
		0.75	3	93.3262	3.09792	1.78859	85.6306	101.022	91.527	96.9034
		1	3	91.1639	1.16698	0.673755	88.265	94.0628	90.3364	92.4987
		2	3	94.2338	2.55438	1.47477	87.8884	100.579	91.2974	95.9423
		Total	21	97.2466	5.06791	1.10591	94.9397	99.5535	90.3364	106.113
	Concentration (mg/mL)	Mean	Std. Deviation
	0	100	3.47273
	0.125	103.764	2.28536
	0.25	100.507	5.33696
	0.5	97.7309	3.16751
	0.75	93.3262	3.09792
	1	91.1639	1.16698
	2	94.2338	2.55438
