# Supplementary material for: In vitro and in silico evaluation of the design of nano-phyto-drug candidate for oral use against Staphylococcus aureus
Source: PeerJ. 2023 Jun 8;11:e15523. doi: 10.7717/peerj.15523 (PMC10257901; doi:10.7717/peerj.15523)
Supplement: Supplemental Information 1 [file peerj-11-15523-s001.zip › raw data file of revision file/RAW DATA File 5-MIC assay.xlsx]

## Sheet: Sayfa1
				Concentration (mg/mL)				Average Absorbance (n=3)	SD	%inhibition
			OAE-PLGA-NPs	1	0.0627	0.0646	0.0602	0.0625	0.00180185	69.0134
				0.5	0.0598	0.0762	0.0594	0.0651333	0.00782702	67.7078
				0.25	0.0782	0.05	0.0809	0.0697	0.0139735	65.4437
				0.125	0.0724	0.0913	0.0815	0.0817333	0.00771766	59.4778
			Negative Control	0	0.2003	0.2037	0.2011	0.2017	0.00145144
				Concentration (mg/mL)				Average Absorbance (n=3)	SD	%inhibition
			Free OAE	0.75	-0.0012	0.0008	0.0064	0.002	0.00321662	99.0084
				0.37	0.0012	0.037	0.0017	0.0133	0.0167597	93.406
				0.18	0.0153	0.0921	0.0831	0.0635	0.03428	68.5176
				0.093	0.1214	0.0242	0.1835	0.1097	0.0655581	45.6123
			Negative Control	0	0.2003	0.2037	0.2011	0.2017	0.00145144
